# Supplementary material for: A Uniform Benchmark for Testing SsrA-Derived Degrons in the Escherichia coli ClpXP Degradation Pathway
Source: Molecules. 2021 Sep 30;26(19):5936. doi: 10.3390/molecules26195936 (PMC8512704; doi:10.3390/molecules26195936)
Supplement: Supplementary file 1 [file molecules-26-05936-s001.zip]

Archive with 4 entries (3 files):
- molecules-1396538-supplementary/
- molecules-1396538-supplementary/Supplemetary Figures.pdf
- molecules-1396538-supplementary/Supplemetary Table S1.pdf
- molecules-1396538-supplementary/Supplemetary Table S2.pdf
